# Supplementary material for: Proteomic Analysis of Differentially Expressed Proteins Involved in Peel Senescence in Harvested Mandarin Fruit
Source: Front Plant Sci. 2016 May 31;7:725. doi: 10.3389/fpls.2016.00725 (PMC4885882; doi:10.3389/fpls.2016.00725)
Supplement: Supplementary file 1 [file Table1.XLSX]

## Sheet: Table S1
Table S1: Peptide sequences allowing the identification of the differentially expressed proteins in Table 1.
Spot name	protein description	of unique peptide	of unique spectrum	Is_uniq	Pep_exp_mz	Pep_exp_mr	Pep_calc_mr	Delta	Start sequence	End sequence	Ions_score	Identity_score	Pep_seq
S1	phospholipase A 2A	2	2	1	705.86	1409.71	1409.7	0.0065	102	114	86.19	28	SNFLESIASSIDK
				1	600.85	1199.69	1199.69	0.0069	12	23	29.29	25	ITVLSIDGGGIR
S2	ATP binding cassette protein 1	6	7	1	648.31	1294.6	1294.6	0.0065	287	297	43.53	28	INAMETGQFER
				1	705.69	2114.06	2114.05	0.0105	322	340	34.85	28	NQLHAAVVELYCAEGAEIK
				1	772.38	1542.75	1542.75	0.0073	501	512	71.95	28	IGEDQLFYFQQR
				1	853.94	1705.87	1705.87	0.006	375	389	60.7	28	ISWTQVETGSAITWK
				1	656.31	1310.6	1310.59	0.0084	287	297	55.51	27	INAMETGQFER
				1	819.91	1637.82	1637.81	0.0064	93	106	79.04	28	FGFNWDIDSVTIPK
				1	570.32	1138.62	1138.61	0.008	187	196	38.32	25	LGVPLNEQNR
S3	lactoylglutathione lyase family protein / glyoxalase I family protein	11	82	1	382.22	762.43	762.43	0.0029	202	208	35.64	26	LGVEFAK
				1	382.22	762.43	762.43	0.0023	202	208	31.47	26	LGVEFAK
				1	493.75	985.49	985.49	0.0058	100	107	46.45	26	VSLDFYSR
				1	507.6	1519.77	1519.77	0.0073	181	194	47.07	28	GFGHIGITVDDVYK
				1	936.38	1870.76	1870.75	0.0049	80	94	45.33	21	DEATNGYFMQQTMFR
				1	928.39	1854.76	1854.76	0.0066	80	94	57.33	22	DEATNGYFMQQTMFR
				1	440.22	878.43	878.42	0.0048	117	123	40.57	27	LDFPEMK
				1	493.75	985.49	985.49	0.0032	100	107	45.78	27	VSLDFYSR
				1	382.22	762.43	762.43	0.0039	202	208	37.14	26	LGVEFAK
				1	936.87	1871.73	1871.73	-0.0002	80	94	69.63	19	DEATNGYFMQQTMFR
				1	936.38	1870.75	1870.75	-0.0008	80	94	33.5	20	DEATNGYFMQQTMFR
				1	619.26	1854.76	1854.76	0.0079	80	94	47.46	22	DEATNGYFMQQTMFR
				1	493.75	985.49	985.49	0.0048	100	107	36.68	26	VSLDFYSR
				1	440.22	878.43	878.42	0.0046	117	123	39.28	27	LDFPEMK
				1	613.6	1837.79	1837.78	0.0107	80	94	35.09	24	DEATNGYFMQQTMFR
				1	618.93	1853.78	1853.77	0.0088	80	94	33.62	23	DEATNGYFMQQTMFR
				1	618.93	1853.78	1853.77	0.0086	80	94	25.46	23	DEATNGYFMQQTMFR
				1	493.75	985.49	985.49	0.0059	100	107	39.35	26	VSLDFYSR
				1	624.59	1870.76	1870.75	0.0052	80	94	37.51	21	DEATNGYFMQQTMFR
				1	928.39	1854.76	1854.76	0.0021	80	94	63.77	22	DEATNGYFMQQTMFR
				1	936.38	1870.75	1870.75	0.0004	80	94	38.84	20	DEATNGYFMQQTMFR
				1	438.77	875.52	875.52	0.0033	108	115	27.13	24	VLGMSLLK
				1	382.22	762.43	762.43	0.0022	202	208	29.21	26	LGVEFAK
				1	920.39	1838.77	1838.76	0.0089	80	94	92.44	24	DEATNGYFMQQTMFR
				1	518.27	1034.53	1034.52	0.0069	116	123	36.8	28	RLDFPEMK
				1	762.06	2283.16	2283.15	0.0107	217	235	34.73	27	GVAFIKDPDDYWIEIFDLK
				1	493.75	985.49	985.49	0.0041	100	107	43.89	27	VSLDFYSR
				1	920.88	1839.75	1839.74	0.0057	80	94	48.74	22	DEATNGYFMQQTMFR
				1	936.38	1870.75	1870.75	0.0014	80	94	44.58	20	DEATNGYFMQQTMFR
				1	493.75	985.49	985.49	0.0056	100	107	35.85	26	VSLDFYSR
				1	430.77	859.52	859.52	0.0046	108	115	36.7	22	VLGMSLLK
				1	438.77	875.52	875.52	0.0041	108	115	38.11	23	VLGMSLLK
				1	382.22	762.43	762.43	0.0035	202	208	28.39	26	LGVEFAK
				1	382.22	762.43	762.43	0.0036	202	208	26.8	26	LGVEFAK
				1	936.38	1870.75	1870.75	0.0022	80	94	39.87	21	DEATNGYFMQQTMFR
				1	682.34	1362.67	1362.66	0.0047	67	79	58.28	28	ESPANNPGLHTAR
				1	834.9	1667.78	1667.77	0.0062	223	235	87.5	28	DPDDYWIEIFDLK
				1	760.89	1519.77	1519.77	0.0059	181	194	48.01	28	GFGHIGITVDDVYK
				1	936.39	1870.77	1870.75	0.0149	80	94	77.55	22	DEATNGYFMQQTMFR
				1	493.75	985.49	985.49	0.0056	100	107	41.37	26	VSLDFYSR
				1	928.39	1854.76	1854.76	0.0045	80	94	63.92	22	DEATNGYFMQQTMFR
				1	760.89	1519.77	1519.77	0.0065	181	194	44.7	28	GFGHIGITVDDVYK
				1	760.89	1519.77	1519.77	0.0065	181	194	50.36	28	GFGHIGITVDDVYK
				1	1167.55	2333.09	2333.09	0.0094	124	144	64.97	28	FSLYFLGYEDTASAPADPVDR
				1	760.89	1519.77	1519.77	0.0064	181	194	49.24	28	GFGHIGITVDDVYK
				1	1167.55	2333.08	2333.09	-0.0016	124	144	67.43	28	FSLYFLGYEDTASAPADPVDR
				1	619.26	1854.76	1854.76	0.0077	80	94	26	22	DEATNGYFMQQTMFR
				1	382.22	762.43	762.43	0.0036	202	208	41.29	26	LGVEFAK
				1	493.75	985.49	985.49	0.0054	100	107	37.22	26	VSLDFYSR
				1	493.75	985.49	985.49	0.0044	100	107	46.14	27	VSLDFYSR
				1	526.27	1050.52	1050.52	0.0068	116	123	31.82	27	RLDFPEMK
				1	834.9	1667.78	1667.77	0.0043	223	235	55.85	28	DPDDYWIEIFDLK
				1	1142.58	2283.15	2283.15	0.0061	217	235	60.03	28	GVAFIKDPDDYWIEIFDLK
				1	682.34	1362.67	1362.66	0.0047	67	79	33.6	28	ESPANNPGLHTAR
				1	493.75	985.49	985.49	0.0059	100	107	38.77	26	VSLDFYSR
				1	493.75	985.49	985.49	0.0048	100	107	52.9	26	VSLDFYSR
				1	438.77	875.52	875.52	0.0063	108	115	50.61	23	VLGMSLLK
				1	936.38	1870.75	1870.75	0.0027	80	94	62.55	21	DEATNGYFMQQTMFR
				1	493.75	985.49	985.49	0.0042	100	107	46.27	27	VSLDFYSR
				1	493.75	985.49	985.49	0.0046	100	107	46.27	26	VSLDFYSR
				1	382.22	762.43	762.43	0.0037	202	208	40.56	26	LGVEFAK
				1	493.75	985.49	985.49	0.0061	100	107	35.32	26	VSLDFYSR
				1	1167.55	2333.09	2333.09	0.0089	124	144	41.39	28	FSLYFLGYEDTASAPADPVDR
				1	919.9	1837.79	1837.78	0.0095	80	94	51.73	24	DEATNGYFMQQTMFR
				1	438.77	875.52	875.52	0.0056	108	115	33.47	23	VLGMSLLK
				1	382.22	762.43	762.43	0.0048	202	208	37.3	26	LGVEFAK
				1	928.39	1854.76	1854.76	0.0077	80	94	54.49	22	DEATNGYFMQQTMFR
				1	507.6	1519.78	1519.77	0.0081	181	194	43.81	28	GFGHIGITVDDVYK
				1	382.22	762.43	762.43	0.0031	202	208	41.01	26	LGVEFAK
				1	936.38	1870.75	1870.75	0.0046	80	94	34.94	21	DEATNGYFMQQTMFR
				1	440.22	878.43	878.42	0.0046	117	123	30.33	27	LDFPEMK
				1	928.39	1854.76	1854.76	0.0063	80	94	44.75	22	DEATNGYFMQQTMFR
				1	493.75	985.49	985.49	0.0061	100	107	46.36	26	VSLDFYSR
				1	382.22	762.43	762.43	0.0048	202	208	40.26	26	LGVEFAK
				1	382.22	762.43	762.43	0.0033	202	208	52.04	26	LGVEFAK
				1	526.27	1050.52	1050.52	0.0081	116	123	34.27	28	RLDFPEMK
				1	493.75	985.49	985.49	0.0037	100	107	47.45	27	VSLDFYSR
				1	382.22	762.43	762.43	0.0029	202	208	27.49	26	LGVEFAK
				1	382.22	762.43	762.43	0.0033	202	208	41.32	26	LGVEFAK
				1	760.89	1519.77	1519.77	0.0049	181	194	34.94	28	GFGHIGITVDDVYK
				1	493.75	985.49	985.49	0.0047	100	107	54.95	26	VSLDFYSR
				1	448.22	894.42	894.42	0.0034	117	123	29.42	27	LDFPEMK
S4	heat shock protein 21	16	101	1	864.94	1727.87	1727.86	0.0097	64	80	70.25	27	AAPVSSPGIWDSFPAAR
				1	894.02	1786.03	1786.02	0.0083	201	216	48.28	20	IQAEVKDGVLYITIPK
				1	524.29	1046.57	1046.57	0.0068	148	156	42.2	28	VEESMLVIK
				1	708.3	1414.6	1414.59	0.0064	81	91	46.27	23	TVQQMMETMER
				1	434.92	1301.75	1301.74	0.0089	146	156	34.32	22	VRVEESMLVIK
				1	651.88	1301.74	1301.74	0.0063	146	156	26.7	23	VRVEESMLVIK
				1	1505.12	3008.22	3008.21	0.0123	163	189	36.41	20	NEANTDGSTVEEEEEWPSNGYGSYSTR
				1	1003.75	3008.22	3008.21	0.0086	163	189	30.1	20	NEANTDGSTVEEEEEWPSNGYGSYSTR
				1	440.25	1317.74	1317.73	0.0044	146	156	31.37	25	VRVEESMLVIK
				1	559.83	1117.65	1117.64	0.0068	207	216	42.1	24	DGVLYITIPK
				1	524.29	1046.58	1046.57	0.0071	148	156	48.66	27	VEESMLVIK
				1	1003.75	3008.21	3008.21	0.007	163	189	28.22	19	NEANTDGSTVEEEEEWPSNGYGSYSTR
				1	559.83	1117.65	1117.64	0.0075	207	216	31.26	24	DGVLYITIPK
				1	532.29	1062.57	1062.56	0.0054	148	156	38.35	27	VEESMLVIK
				1	708.31	1414.6	1414.59	0.0072	81	91	37.68	23	TVQQMMETMER
				1	651.88	1301.74	1301.74	0.0056	146	156	26.53	23	VRVEESMLVIK
				1	1085.5	2168.99	2168.98	0.0098	92	109	38.02	27	IMEDPFAYGVTWPSQQER
				1	864.94	1727.87	1727.86	0.0091	64	80	51.4	27	AAPVSSPGIWDSFPAAR
				1	440.25	1317.74	1317.73	0.0091	146	156	33.97	25	VRVEESMLVIK
				1	651.88	1301.75	1301.74	0.0074	146	156	64.36	23	VRVEESMLVIK
				1	692.31	1382.61	1382.6	0.0061	81	91	50.54	25	TVQQMMETMER
				1	445.73	889.44	889.43	0.0058	134	141	35.49	30	LDVPGMSR
				1	559.83	1117.64	1117.64	0.0039	207	216	41.54	24	DGVLYITIPK
				1	692.8	1383.59	1383.58	0.0061	81	91	42.06	24	TVQQMMETMER
				1	440.25	1317.74	1317.73	0.0072	146	156	29.15	25	VRVEESMLVIK
				1	524.3	1046.58	1046.57	0.0077	148	156	51.01	26	VEESMLVIK
				1	532.29	1062.57	1062.56	0.0044	148	156	50.59	27	VEESMLVIK
				1	559.83	1117.65	1117.64	0.0072	207	216	49.31	24	DGVLYITIPK
				1	637.84	1273.66	1273.66	0.0056	190	200	51.86	28	IALPDNVEFEK
				1	440.25	1317.74	1317.73	0.0093	146	156	30.66	25	VRVEESMLVIK
				1	659.88	1317.74	1317.73	0.0047	146	156	25.41	25	VRVEESMLVIK
				1	651.88	1301.74	1301.74	0.0062	146	156	41.55	23	VRVEESMLVIK
				1	559.83	1117.65	1117.64	0.0072	207	216	41.9	24	DGVLYITIPK
				1	559.83	1117.65	1117.64	0.0074	207	216	40.65	24	DGVLYITIPK
				1	463.25	924.48	924.48	0.0049	45	52	57.7	25	GSLDHLQR
				1	637.84	1273.66	1273.66	0.0052	190	200	64.14	28	IALPDNVEFEK
				1	1085.5	2168.98	2168.98	-0.0029	92	109	44.4	27	IMEDPFAYGVTWPSQQER
				1	400.73	799.45	799.44	0.0036	223	229	38.95	25	IVDINVQ
				1	434.92	1301.75	1301.74	0.0078	146	156	25.06	23	VRVEESMLVIK
				1	1003.75	3008.22	3008.21	0.0161	163	189	22.72	20	NEANTDGSTVEEEEEWPSNGYGSYSTR
				1	434.92	1301.75	1301.74	0.0084	146	156	29.41	23	VRVEESMLVIK
				1	651.88	1301.74	1301.74	0.0072	146	156	33.85	24	VRVEESMLVIK
				1	637.84	1273.66	1273.66	0.0063	190	200	56.73	28	IALPDNVEFEK
				1	864.94	1727.86	1727.86	0.0017	64	80	54.37	27	AAPVSSPGIWDSFPAAR
				1	434.92	1301.75	1301.74	0.0077	146	156	52.34	23	VRVEESMLVIK
				1	864.94	1727.87	1727.86	0.0073	64	80	52.04	27	AAPVSSPGIWDSFPAAR
				1	559.83	1117.65	1117.64	0.0077	207	216	43.52	24	DGVLYITIPK
				1	700.3	1398.59	1398.59	-0.0076	81	91	27.02	23	TVQQMMETMER
				1	434.92	1301.75	1301.74	0.0089	146	156	22.59	22	VRVEESMLVIK
				1	532.29	1062.57	1062.56	0.0054	148	156	62.77	27	VEESMLVIK
				1	532.29	1062.57	1062.56	0.0056	148	156	34.01	27	VEESMLVIK
				1	1003.75	3008.22	3008.21	0.0165	163	189	27.68	20	NEANTDGSTVEEEEEWPSNGYGSYSTR
				1	864.94	1727.87	1727.86	0.0093	64	80	52.84	27	AAPVSSPGIWDSFPAAR
				1	440.25	1317.74	1317.73	0.0093	146	156	44.24	25	VRVEESMLVIK
				1	434.92	1301.75	1301.74	0.0081	146	156	26.49	23	VRVEESMLVIK
				1	434.92	1301.75	1301.74	0.0085	146	156	32.2	23	VRVEESMLVIK
				1	576.97	1727.88	1727.86	0.0123	64	80	47.81	27	AAPVSSPGIWDSFPAAR
				1	434.92	1301.75	1301.74	0.0096	146	156	29.24	22	VRVEESMLVIK
				1	708.3	1414.6	1414.59	0.006	81	91	27.26	23	TVQQMMETMER
				1	708.8	1415.58	1415.57	0.0043	81	91	39.42	21	TVQQMMETMER
				1	532.29	1062.57	1062.56	0.006	148	156	62.39	27	VEESMLVIK
				1	434.92	1301.75	1301.74	0.0092	146	156	29.74	22	VRVEESMLVIK
				1	894.52	1787.02	1787.01	0.0106	201	216	33.66	20	IQAEVKDGVLYITIPK
				1	440.25	1317.74	1317.73	0.0066	146	156	31.25	25	VRVEESMLVIK
				1	708.31	1414.6	1414.59	0.0069	81	91	68.2	23	TVQQMMETMER
				1	494.76	987.5	987.5	0.004	53	61	37.43	28	SSLNQSQPK
				1	1003.75	3008.22	3008.21	0.0103	163	189	31.71	20	NEANTDGSTVEEEEEWPSNGYGSYSTR
				1	651.88	1301.74	1301.74	0.007	146	156	24.2	24	VRVEESMLVIK
				1	637.84	1273.66	1273.66	0.0056	190	200	51.51	28	IALPDNVEFEK
				1	434.92	1301.75	1301.74	0.0081	146	156	23.99	23	VRVEESMLVIK
				1	659.88	1317.74	1317.73	0.0063	146	156	55.2	25	VRVEESMLVIK
				1	716.3	1430.59	1430.58	0.0055	81	91	52.3	23	TVQQMMETMER
				1	1003.75	3008.22	3008.21	0.0114	163	189	36.36	20	NEANTDGSTVEEEEEWPSNGYGSYSTR
				1	559.83	1117.65	1117.64	0.0074	207	216	27.33	24	DGVLYITIPK
				1	718.67	2153	2152.99	0.0123	92	109	52.42	27	IMEDPFAYGVTWPSQQER
				1	440.25	1317.74	1317.73	0.0067	146	156	26.91	25	VRVEESMLVIK
				1	692.31	1382.61	1382.6	0.0076	81	91	55.07	25	TVQQMMETMER
				1	372.22	742.42	742.41	0.004	119	124	33.8	24	TPWAIR
				1	440.25	1317.74	1317.73	0.0095	146	156	28.97	25	VRVEESMLVIK
				1	524.29	1046.57	1046.57	0.0047	148	156	49.49	28	VEESMLVIK
				1	637.84	1273.66	1273.66	0.0077	190	200	39.98	29	IALPDNVEFEK
				1	434.92	1301.74	1301.74	0.0073	146	156	40.72	24	VRVEESMLVIK
				1	700.31	1398.6	1398.59	0.0054	81	91	43.02	24	TVQQMMETMER
				1	524.29	1046.57	1046.57	0.0049	148	156	54.08	28	VEESMLVIK
				1	1003.75	3008.21	3008.21	0.0066	163	189	20.1	19	NEANTDGSTVEEEEEWPSNGYGSYSTR
				1	572.32	1142.63	1142.62	0.0065	132	141	33.93	27	IRLDVPGMSR
				1	864.94	1727.87	1727.86	0.0083	64	80	43.49	27	AAPVSSPGIWDSFPAAR
				1	972.52	1943.03	1943.03	0.0097	190	206	53.19	26	IALPDNVEFEKIQAEVK
				1	700.31	1398.6	1398.59	0.0075	81	91	53.12	24	TVQQMMETMER
				1	559.83	1117.65	1117.64	0.0077	207	216	47.08	24	DGVLYITIPK
				1	596.35	1786.03	1786.02	0.0108	201	216	45.44	19	IQAEVKDGVLYITIPK
				1	637.84	1273.66	1273.66	0.005	190	200	34.39	28	IALPDNVEFEK
				1	659.87	1317.73	1317.73	0.0022	146	156	29.87	25	VRVEESMLVIK
				1	524.29	1046.57	1046.57	0.0058	148	156	37.21	28	VEESMLVIK
				1	724.01	2169	2168.98	0.0113	92	109	36.16	27	IMEDPFAYGVTWPSQQER
				1	580.32	1158.63	1158.62	0.0086	132	141	39.73	28	IRLDVPGMSR
				1	692.8	1383.59	1383.58	0.0074	81	91	77.33	24	TVQQMMETMER
				1	524.29	1046.57	1046.57	0.0063	148	156	53.58	28	VEESMLVIK
				1	440.25	1317.74	1317.73	0.0068	146	156	30.7	25	VRVEESMLVIK
				1	1077.51	2153	2152.99	0.0118	92	109	58.29	27	IMEDPFAYGVTWPSQQER
				1	596.35	1786.04	1786.02	0.0114	201	216	43.8	19	IQAEVKDGVLYITIPK
S5	Hypoxanthine-guanine phosphoribosyltransferase	8	12	1	600.36	1198.7	1198.69	0.0085	139	149	44.84	24	KIQVELVGEGK
				1	1276.06	2550.1	2550.09	0.0093	153	173	42.21	24	GFECPDYFVVGYGMDFAELYR
				1	712.41	1422.8	1422.8	0.0061	58	69	24.95	23	NIHLPISVDFIR
				1	960.87	2879.59	2879.59	0.0055	95	121	54.64	20	DKHVILVEDIVDTGTTLSSLIANLVSK
				1	851.04	2550.09	2550.09	0.0071	153	173	30.43	24	GFECPDYFVVGYGMDFAELYR
				1	1013.51	2025	2024.99	0.0105	70	90	33.54	29	AESYGSGTLSSGAPVLSLDSK
				1	847.93	1693.85	1693.85	0.0085	122	137	49.49	28	GASSVSVCTFLDKPAR
				1	623.34	1244.66	1244.65	0.0072	10	19	54.73	28	VLWTQDQISR
				1	1013.51	2025	2024.99	0.0084	70	90	57.91	29	AESYGSGTLSSGAPVLSLDSK
				1	1268.06	2534.1	2534.09	0.0042	153	173	67.2	25	GFECPDYFVVGYGMDFAELYR
				1	879.83	2636.47	2636.46	0.0051	97	121	21.1	20	HVILVEDIVDTGTTLSSLIANLVSK
				1	1013.51	2025	2024.99	0.0082	70	90	84.81	29	AESYGSGTLSSGAPVLSLDSK
S6	Iron/manganese superoxide dismutase family protein	3	3	1	729.92	1457.82	1457.81	0.0066	78	91	69.87	25	VDTSTVVQLQGAIK
				1	814.45	1626.89	1626.88	0.0075	220	234	64.4	25	LVVETTANQDPLVTK
				1	630.85	1259.69	1259.69	0.0057	67	77	39.03	27	AVEQLFQALNK
S7	plasma-membrane associated cation-binding protein 1	7	10	1	625.31	1248.61	1248.6	0.0076	209	220	43.89	29	EDQPAAAEPPKP
				1	998.48	2992.41	2992.4	0.013	138	167	73.58	27	TAEPATAAAGEETKPEQETTSSSTAAVTEK
				1	1053.03	2104.05	2104.04	0.0112	186	208	56.34	28	TEQAEAAAAAAAAPTEPPPAAAK
				1	422.26	842.51	842.51	0.0033	90	96	35.44	24	LLEELVK
				1	719.38	1436.75	1436.74	0.0075	57	69	110.97	27	VVEIYEASSAEIK
				1	719.38	1436.74	1436.74	0.0051	57	69	52.85	27	VVEIYEASSAEIK
				1	473.74	945.47	945.47	0.0052	168	175	31.22	28	DVVVEEEK
				1	576.81	1151.62	1151.61	0.0078	128	137	52.76	26	VSTFIVTEEK
				1	625.31	1248.6	1248.6	0.0062	209	220	40.09	29	EDQPAAAEPPKP
				1	702.36	2104.06	2104.04	0.0127	186	208	45.52	28	TEQAEAAAAAAAAPTEPPPAAAK
S8	pectin methylesterase 3	1	1	1	688.88	1375.75	1375.75	0.0043	351	364	61.2	26	SATVAVVGEGFLAR
S9	thylakoidal ascorbate peroxidase	1	1	1	779.85	1557.68	1557.67	0.0081	211	224	43.44	25	VDVSGPEQCPEEGR
S10	thioredoxin family protein	5	7	1	582	1742.99	1742.98	0.0084	278	295	37.57	22	GQLTSTAGIVASLDALVK
				1	728.36	1454.7	1454.69	0.0049	258	269	68.44	28	DLEDFVSFINEK
				1	559.3	1116.58	1116.58	0.0057	315	325	79.57	29	GVEVLEGSTAR
				1	411.23	820.44	820.43	0.0042	365	371	39.53	27	ADEFVLK
				1	1221.66	2441.31	2441.31	0.0067	157	179	52.62	24	IAAVPSNVVVLTADNFDEIVLDK
				1	872.5	1742.98	1742.98	0.0043	278	295	80.53	22	GQLTSTAGIVASLDALVK
				1	814.78	2441.31	2441.31	0.0087	157	179	69.96	24	IAAVPSNVVVLTADNFDEIVLDK
S11	ATP-dependent caseinolytic (Clp) protease/crotonase family protein	2	5	1	570.83	1139.65	1139.64	0.0076	250	259	29.54	24	LPLIEEELGK
				1	570.83	1139.65	1139.64	0.0064	250	259	24.14	24	LPLIEEELGK
				1	570.83	1139.65	1139.64	0.0072	250	259	44.44	24	LPLIEEELGK
				1	844.93	1687.84	1687.83	0.009	260	274	40.18	28	LVTDDPSVIEACLEK
				1	570.83	1139.65	1139.64	0.0072	250	259	30.96	24	LPLIEEELGK
S12	cyclin-dependent kinase-activating kinase assembly factor-related / CDK-activating kinase assembly factor-related	1	1	1	405.23	808.44	808.43	0.005	19	25	28.72	25	IASIYNK
S13	rotamase FKBP 1	25	94	1	1181.18	3540.52	3540.51	0.0124	46	77	53.79	22	EGEGWDTPENGDEVEVHYTGTLLDGTQFDSSR
				1	798.34	1594.67	1594.67	0.0059	428	440	53.17	23	YIEYDTSFGDEEK
				1	1036.01	2070.01	2070	0.0097	489	506	133.9	29	AQAYIQMADLDLAEFDIK
				1	695.33	1388.65	1388.64	0.0062	322	333	59.79	27	TDEEQVIDGLDR
				1	1028.01	2054.01	2054	0.0047	489	506	62.28	28	AQAYIQMADLDLAEFDIK
				1	610.75	1219.49	1219.48	0.0049	547	557	32.72	21	MSMFGSAESNK
				1	594.76	1187.5	1187.5	0.0062	547	557	56.31	22	MSMFGSAESNK
				1	740.34	1478.67	1478.67	0.0068	310	321	57.63	27	GHSEEEQLFEFK
				1	718.36	1434.7	1434.7	0.0049	171	182	48.74	28	DLDEVLVNYEAR
				1	618.28	1234.55	1234.54	0.0065	448	458	35.36	26	VACNLNNAACK
				1	1036.01	2070	2070	0.0056	489	506	61.17	29	AQAYIQMADLDLAEFDIK
				1	798.34	1594.68	1594.67	0.0079	428	440	77.1	23	YIEYDTSFGDEEK
				1	798.34	1594.67	1594.67	0.0044	428	440	82.65	23	YIEYDTSFGDEEK
				1	634.76	1267.51	1267.5	0.0047	386	395	37.83	21	ESWDMNTEEK
				1	804.39	1606.77	1606.76	0.0086	309	321	62.92	29	KGHSEEEQLFEFK
				1	798.34	1594.67	1594.67	0.0057	428	440	78.8	23	YIEYDTSFGDEEK
				1	771.33	1540.64	1540.64	0.004	384	395	33.26	23	EKESWDMNTEEK
				1	774.95	1547.88	1547.87	0.006	221	234	26.54	21	VLLAVKPQYGFGEK
				1	718.36	1434.7	1434.7	0.0059	171	182	73.71	29	DLDEVLVNYEAR
				1	1028.01	2054.01	2054	0.0083	489	506	62.24	28	AQAYIQMADLDLAEFDIK
				1	493.9	1478.68	1478.67	0.0079	310	321	30.24	27	GHSEEEQLFEFK
				1	718.36	1434.71	1434.7	0.0077	171	182	91.95	29	DLDEVLVNYEAR
				1	798.34	1594.67	1594.67	0.0063	428	440	55.1	23	YIEYDTSFGDEEK
				1	546.75	1091.49	1091.48	0.0049	562	571	45.69	26	EAEPMSVDSK
				1	503.78	1005.55	1005.55	0.0038	300	308	45.58	27	LQDGTVFVK
				1	685.68	2054.01	2054	0.0076	489	506	43.08	28	AQAYIQMADLDLAEFDIK
				1	695.33	1388.65	1388.64	0.0054	322	333	34.8	27	TDEEQVIDGLDR
				1	483.25	964.49	964.49	0.0041	192	200	30.21	28	ADGVEFTVK
				1	521.76	1041.51	1041.51	0.0056	508	516	42.65	26	ALEIDPDNR
				1	695.33	1388.65	1388.64	0.0059	322	333	65.74	27	TDEEQVIDGLDR
				1	474.25	946.49	946.48	0.006	183	191	55.42	29	LEDGMVVGK
				1	775.44	1548.86	1548.86	0.0036	221	234	45.77	24	VLLAVKPQYGFGEK
				1	483.25	964.49	964.49	0.0062	192	200	32.18	28	ADGVEFTVK
				1	697.35	2089.02	2089.01	0.0105	166	182	37.18	28	WENPKDLDEVLVNYEAR
				1	493.9	1478.68	1478.67	0.0076	310	321	30.09	27	GHSEEEQLFEFK
				1	394.72	787.43	787.42	0.0038	95	101	38.1	28	GWDIGIK
				1	695.33	1388.65	1388.64	0.0054	322	333	48.55	27	TDEEQVIDGLDR
				1	394.72	787.43	787.42	0.0041	95	101	31.52	28	GWDIGIK
				1	539.3	1076.59	1076.59	0.0061	85	94	35.33	26	FTLGQGNVIK
				1	774.95	1547.88	1547.87	0.0068	221	234	26.18	21	VLLAVKPQYGFGEK
				1	538.81	1075.61	1075.6	0.0072	85	94	41.47	26	FTLGQGNVIK
				1	573.28	1144.54	1144.53	0.0063	201	210	43.82	26	DGHFCPTLAK
				1	798.34	1594.67	1594.67	0.007	428	440	65.93	23	YIEYDTSFGDEEK
				1	493.9	1478.68	1478.67	0.0089	310	321	35.84	27	GHSEEEQLFEFK
				1	1180.85	3539.54	3539.52	0.015	46	77	59.47	23	EGEGWDTPENGDEVEVHYTGTLLDGTQFDSSR
				1	798.34	1594.67	1594.67	0.0048	428	440	71.06	23	YIEYDTSFGDEEK
				1	695.33	1388.65	1388.64	0.0043	322	333	66.29	27	TDEEQVIDGLDR
				1	740.84	1479.66	1479.65	0.0041	310	321	62.34	26	GHSEEEQLFEFK
				1	798.34	1594.67	1594.67	0.0034	428	440	54.04	23	YIEYDTSFGDEEK
				1	409.23	816.44	816.43	0.005	474	480	30.59	29	VLDLDSR
				1	483.25	964.49	964.49	0.0063	192	200	30.48	28	ADGVEFTVK
				1	394.72	787.43	787.42	0.0038	95	101	29.41	28	GWDIGIK
				1	695.33	1388.65	1388.64	0.0076	322	333	77.06	27	TDEEQVIDGLDR
				1	774.95	1547.88	1547.87	0.0057	221	234	44.1	22	VLLAVKPQYGFGEK
				1	718.36	1434.71	1434.7	0.0091	171	182	32.88	29	DLDEVLVNYEAR
				1	497.23	992.45	992.44	0.0045	539	546	49.87	26	FYGNMFAK
				1	602.76	1203.5	1203.49	0.0074	547	557	68.56	21	MSMFGSAESNK
				1	483.25	964.49	964.49	0.0043	192	200	31.01	28	ADGVEFTVK
				1	617.79	1233.56	1233.56	0.0054	448	458	53.41	27	VACNLNNAACK
				1	851.45	2551.33	2551.33	0.005	237	261	33.66	26	SASGNEGAVPPNATLQIALELVSWK
				1	602.76	1203.5	1203.49	0.0062	547	557	46.24	21	MSMFGSAESNK
				1	483.25	964.49	964.49	0.0057	192	200	29.22	28	ADGVEFTVK
				1	718.85	1435.69	1435.68	0.0066	171	182	54.65	28	DLDEVLVNYEAR
				1	695.33	1388.65	1388.64	0.0061	322	333	47.99	27	TDEEQVIDGLDR
				1	826.39	1650.77	1650.76	0.0068	279	293	34.56	28	EGDGFERPNEGAFVK
				1	489.23	976.45	976.45	0.0045	539	546	39.59	27	FYGNMFAK
				1	798.34	1594.67	1594.67	0.0066	428	440	69.38	23	YIEYDTSFGDEEK
				1	774.95	1547.88	1547.87	0.008	221	234	43.51	21	VLLAVKPQYGFGEK
				1	493.9	1478.68	1478.67	0.0092	310	321	29.09	27	GHSEEEQLFEFK
				1	798.34	1594.67	1594.67	0.0057	428	440	93.53	23	YIEYDTSFGDEEK
				1	642.76	1283.5	1283.5	0.0059	386	395	27.61	19	ESWDMNTEEK
				1	409.23	816.44	816.43	0.0041	474	480	37.43	29	VLDLDSR
				1	775.44	1548.86	1548.86	0.0048	221	234	31.78	24	VLLAVKPQYGFGEK
				1	695.33	1388.65	1388.64	0.0057	322	333	65.7	27	TDEEQVIDGLDR
				1	483.25	964.49	964.49	0.006	192	200	30.25	28	ADGVEFTVK
				1	394.72	787.43	787.42	0.0041	95	101	31.8	28	GWDIGIK
				1	695.33	1388.65	1388.64	0.0055	322	333	48.52	27	TDEEQVIDGLDR
				1	695.33	1388.65	1388.64	0.0056	322	333	47.08	27	TDEEQVIDGLDR
				1	718.36	1434.71	1434.7	0.0073	171	182	41.33	28	DLDEVLVNYEAR
				1	740.34	1478.67	1478.67	0.0054	310	321	64.32	27	GHSEEEQLFEFK
				1	1036.01	2070.01	2070	0.0083	489	506	113.87	29	AQAYIQMADLDLAEFDIK
				1	740.34	1478.67	1478.67	0.0059	310	321	59.97	27	GHSEEEQLFEFK
				1	740.34	1478.67	1478.67	0.0065	310	321	35.61	27	GHSEEEQLFEFK
				1	763.33	1524.65	1524.64	0.0071	384	395	55.61	24	EKESWDMNTEEK
				1	740.34	1478.67	1478.67	0.0061	310	321	52.25	27	GHSEEEQLFEFK
				1	394.72	787.43	787.42	0.0043	95	101	35.89	28	GWDIGIK
				1	479.24	1434.71	1434.7	0.0097	171	182	45.61	29	DLDEVLVNYEAR
				1	538.81	1075.61	1075.6	0.0056	85	94	26.39	26	FTLGQGNVIK
				1	695.33	1388.65	1388.64	0.005	322	333	61.48	27	TDEEQVIDGLDR
				1	798.34	1594.68	1594.67	0.0079	428	440	74.5	23	YIEYDTSFGDEEK
				1	483.25	964.49	964.49	0.0051	192	200	43.6	28	ADGVEFTVK
				1	1276.67	2551.33	2551.33	0.0056	237	261	37.14	26	SASGNEGAVPPNATLQIALELVSWK
				1	394.72	787.43	787.42	0.004	95	101	37.97	28	GWDIGIK
				1	718.36	1434.71	1434.7	0.0061	171	182	66.61	29	DLDEVLVNYEAR
S14	Lactoylglutathione lyase / glyoxalase I family protein	6	12	1	563.78	2251.08	2251.07	0.0102	87	105	29.24	28	GHHICFTVSDFDSFLQTLK
				1	1062.03	2122.04	2122.03	0.0083	67	86	51.77	28	LPEGPYSTTSPTADPSHLPR
				1	751.37	2251.08	2251.07	0.0098	87	105	46.26	28	GHHICFTVSDFDSFLQTLK
				1	696.4	1390.78	1390.77	0.0076	2	14	66.26	25	PVNIGATLNHISR
				1	378.7	755.39	755.39	0.0039	22	27	36.07	25	LADFYK
				1	1001.98	2001.94	2001.94	0.0067	28	44	49.52	28	EIFGFEEIEAPNFGEFK
				1	981.57	1961.13	1961.13	0.0032	45	61	75.35	18	VIWLNLPGAFALHLIER
				1	464.6	1390.78	1390.77	0.0083	2	14	76.5	25	PVNIGATLNHISR
				1	464.93	1391.76	1391.75	0.0081	2	14	50.8	26	PVNIGATLNHISR
				1	708.36	2122.04	2122.03	0.0109	67	86	64.87	28	LPEGPYSTTSPTADPSHLPR
				1	654.72	1961.13	1961.13	0.007	45	61	27.49	17	VIWLNLPGAFALHLIER
				1	708.35	2122.04	2122.03	0.0093	67	86	30.37	28	LPEGPYSTTSPTADPSHLPR
S15	UDP-glucosyl transferase 73B1	1	1	1	472.28	942.55	942.56	-0.0063	60	67	33.28	26	LGREISLR
S16	Calcium-binding EF-hand family protein	1	2	1	475.75	949.49	949.49	0.0058	104	112	28.19	27	NIFDGSGIK
				1	475.75	949.49	949.49	0.0041	104	112	36.72	28	NIFDGSGIK
S17	S-adenosyl-L-methionine-dependent methyltransferases superfamily protein	5	6	1	875.49	1748.96	1748.96	0.0069	137	152	39.51	24	EGPALPVLDLLIQDEK
				1	701.89	1401.76	1401.75	0.0078	115	126	28.25	27	ENYELGLPVIQK
				1	489.27	976.53	976.52	0.0061	214	221	31.5	27	DFVLELNK
				1	701.89	1401.76	1401.75	0.0065	115	126	32.67	27	ENYELGLPVIQK
				1	924.96	1847.9	1847.89	0.0083	229	244	36.85	29	IEICMLPVGDGVTICR
				1	806.38	1610.75	1610.74	0.0087	153	166	58.9	28	NHGSFDFIFVDADK
S19	accelerated cell death 2 (ACD2)	12	24	1	919.47	1836.94	1836.93	0.006	87	103	89.83	28	VPTGSAMNITNLQAYLK
				1	910.99	1819.96	1819.95	0.0076	87	103	76.94	26	VPTGSAMNITNLQAYLK
				1	673.69	2018.04	2018.03	0.0099	204	220	36.26	28	EHVSPIAHDVMVIWLEK
				1	619.35	1236.68	1236.68	0.0074	134	143	43.03	24	DLVLYPNYLK
				1	1161.57	2321.13	2321.12	0.0062	246	266	54.28	28	AIEMDLSSSLPLQFGQEVANR
				1	774.39	2320.15	2320.14	0.0117	246	266	32.43	28	AIEMDLSSSLPLQFGQEVANR
				1	1153.08	2304.15	2304.14	0.0071	246	266	30	28	AIEMDLSSSLPLQFGQEVANR
				1	643.83	1285.64	1285.63	0.0066	221	232	42.61	28	YFSGATVGVTER
				1	750.37	1498.73	1498.73	0.0046	144	155	55.22	28	TFYEEAQLETLR
				1	918.98	1835.95	1835.95	0.0073	87	103	86.86	27	VPTGSAMNITNLQAYLK
				1	683.4	1364.78	1364.77	0.0054	133	143	35.54	22	KDLVLYPNYLK
				1	668.35	2002.04	2002.03	0.0081	204	220	30.38	27	EHVSPIAHDVMVIWLEK
				1	750.87	1499.72	1499.71	0.0044	144	155	65.18	28	TFYEEAQLETLR
				1	635.4	1268.78	1268.77	0.0051	176	188	29.27	19	GVVSPTGILVSIK
				1	683.4	1364.78	1364.77	0.0053	133	143	32.14	22	KDLVLYPNYLK
				1	732.4	1462.78	1462.77	0.0062	23	35	56.55	27	DLMVSLISALETR
				1	769.06	2304.15	2304.14	0.0103	246	266	48	28	AIEMDLSSSLPLQFGQEVANR
				1	719.72	2156.13	2156.12	0.0128	158	175	48.66	26	LEQVPETKPYLSSSLYFR
				1	635.4	1268.78	1268.77	0.0064	176	188	55.54	19	GVVSPTGILVSIK
				1	410.21	818.4	818.4	0.0046	198	203	42.57	29	CEEIIR
				1	750.37	1498.73	1498.73	0.0042	144	155	43.73	28	TFYEEAQLETLR
				1	674.04	2019.1	2019.09	0.0087	69	86	33.58	24	GLPSSHIDFVLASWLHLK
				1	1161.08	2320.15	2320.14	0.009	246	266	71.73	28	AIEMDLSSSLPLQFGQEVANR
				1	724.4	1446.78	1446.78	0.0054	23	35	73.1	26	DLMVSLISALETR
S20	RNA-binding (RRM/RBD/RNP motifs) family protein	9	36	1	786.35	1570.7	1570.69	0.0051	246	259	43.14	26	ADGYSQVSDTEFPR
				1	623.97	1868.9	1868.89	0.0086	185	203	43.99	28	SAFSAAEQTVSNAGSAIMK
				1	737.89	1473.77	1473.77	0.0039	8	21	32.61	28	ISNVSLGATEQDIK
				1	538.27	1074.52	1074.52	0.0039	236	244	35.69	28	VLAEEEETR
				1	737.89	1473.77	1473.77	0.0048	8	21	54.01	28	ISNVSLGATEQDIK
				1	559.81	1117.6	1117.6	0.0063	159	169	67.99	27	ISAGTTLVNDK
				1	786.35	1570.69	1570.69	0.0045	246	259	30.04	26	ADGYSQVSDTEFPR
				1	786.35	1570.7	1570.69	0.0052	246	259	52.97	26	ADGYSQVSDTEFPR
				1	943.95	1885.88	1885.87	0.0053	185	203	59.96	28	SAFSAAEQTVSNAGSAIMK
				1	737.89	1473.77	1473.77	0.0037	8	21	43.52	28	ISNVSLGATEQDIK
				1	786.35	1570.69	1570.69	0.0036	246	259	48.91	26	ADGYSQVSDTEFPR
				1	786.36	1570.7	1570.69	0.0062	246	259	71.13	26	ADGYSQVSDTEFPR
				1	786.36	1570.7	1570.69	0.0063	246	259	38.86	26	ADGYSQVSDTEFPR
				1	559.81	1117.6	1117.6	0.0031	159	169	34.39	28	ISAGTTLVNDK
				1	943.95	1885.88	1885.87	0.008	185	203	70.87	27	SAFSAAEQTVSNAGSAIMK
				1	786.36	1570.7	1570.69	0.0058	246	259	30.92	26	ADGYSQVSDTEFPR
				1	737.89	1473.77	1473.77	0.0053	8	21	32.31	28	ISNVSLGATEQDIK
				1	514.27	1539.79	1539.78	0.0109	138	152	36.38	27	FTSTATATVASLDQK
				1	582.3	1162.59	1162.59	0.0041	107	117	45.32	28	AEDVVSTMLAK
				1	770.9	1539.78	1539.78	0.0054	138	152	95.28	27	FTSTATATVASLDQK
				1	935.95	1869.89	1869.88	0.0078	185	203	42.01	28	SAFSAAEQTVSNAGSAIMK
				1	770.9	1539.79	1539.78	0.0086	138	152	93.3	27	FTSTATATVASLDQK
				1	590.3	1178.59	1178.59	0.0071	107	117	66.21	28	AEDVVSTMLAK
				1	770.9	1539.78	1539.78	0.0056	138	152	62.41	27	FTSTATATVASLDQK
				1	786.35	1570.69	1570.69	0.0034	246	259	57.57	26	ADGYSQVSDTEFPR
				1	821.43	1640.84	1640.83	0.0091	206	220	91.64	27	YVLTGASWVTGAFNR
				1	547.95	1640.84	1640.83	0.0105	206	220	52.27	28	YVLTGASWVTGAFNR
				1	629.31	1884.9	1884.89	0.0079	185	203	53.88	28	SAFSAAEQTVSNAGSAIMK
				1	943.45	1884.9	1884.89	0.0064	185	203	40.7	28	SAFSAAEQTVSNAGSAIMK
				1	737.89	1473.77	1473.77	0.0072	8	21	66.26	28	ISNVSLGATEQDIK
				1	629.31	1884.9	1884.89	0.0064	185	203	35.2	28	SAFSAAEQTVSNAGSAIMK
				1	935.46	1868.9	1868.89	0.0092	185	203	54.26	28	SAFSAAEQTVSNAGSAIMK
				1	786.36	1570.7	1570.69	0.0071	246	259	62.47	26	ADGYSQVSDTEFPR
				1	821.43	1640.84	1640.83	0.0069	206	220	58.84	27	YVLTGASWVTGAFNR
				1	567.27	1698.79	1698.78	0.0099	245	259	44.29	27	KADGYSQVSDTEFPR
				1	770.9	1539.79	1539.78	0.0077	138	152	59.59	27	FTSTATATVASLDQK
S21	RNA-binding (RRM/RBD/RNP motifs) family protein	3	3	1	786.36	1570.7	1570.69	0.0087	246	259	48.25	26	ADGYSQVSDTEFPR
				1	821.43	1640.84	1640.83	0.0086	206	220	85.15	27	YVLTGASWVTGAFNR
				1	559.81	1117.61	1117.6	0.0072	159	169	56.63	27	ISAGTTLVNDK
S22	transcription factor jumonji (jmjC) domain-containing protein	1	1	1	621.36	1240.7	1240.68	0.0228	934	944	35.38	25	LNDILVNINGR
S23	triosephosphate isomerase	4	4	1	677.33	1352.65	1352.64	0.0059	207	219	51.78	27	IIYGGSVNGANCK
				1	687.86	1373.7	1373.7	0.0069	124	135	48.7	29	VIACVGETLEQR
				1	703.37	1404.72	1404.71	0.0061	136	149	78.62	29	ESGSTVAVVAEQTK
				1	711.35	1420.69	1420.68	0.006	101	113	60.31	28	ALLNESNDFVGDK
S25	cyclin-dependent kinase-activating kinase assembly factor-related / CDK-activating kinase assembly factor-related	1	1	1	405.23	808.44	808.43	0.0054	19	25	34.33	25	IASIYNK
S26	Ciclev10021693m	3	10	1	637.86	1273.71	1273.71	0.0042	118	129	67.09	25	IVMGLFGDVVPK
				1	560.63	1678.87	1678.86	0.0042	225	239	34.18	27	HVVFGHVIDGMDVVR
				1	645.86	1289.71	1289.71	0.0035	118	129	41.09	26	IVMGLFGDVVPK
				1	560.63	1678.87	1678.86	0.0077	225	239	36.99	27	HVVFGHVIDGMDVVR
				1	565.96	1694.86	1694.86	0.0062	225	239	34.75	28	HVVFGHVIDGMDVVR
				1	637.87	1273.72	1273.71	0.0056	118	129	67.66	25	IVMGLFGDVVPK
				1	451.23	900.45	900.45	0.0029	218	224	28.95	25	TPWLDNR
				1	565.96	1694.86	1694.86	0.0036	225	239	32.89	28	HVVFGHVIDGMDVVR
				1	645.86	1289.71	1289.71	0.006	118	129	39.64	26	IVMGLFGDVVPK
				1	645.86	1289.71	1289.71	0.0055	118	129	38.28	26	IVMGLFGDVVPK
S28	thioredoxin family protein	10	12	1	559.3	1116.58	1116.58	0.006	315	325	93.3	29	GVEVLEGSTAR
				1	699.33	2094.97	2094.97	0.0092	180	196	36.78	27	SKDVLVEFYAPWCGHCK
				1	933.45	1864.89	1864.88	0.01	139	156	29.6	28	SAEALAEYVNNEGGTNVK
				1	842.92	1683.84	1683.83	0.0056	113	126	31.2	28	YGVQGYPTIQWFPK
				1	582	1742.99	1742.98	0.008	278	295	69.95	22	GQLTSTAGIVASLDALVK
				1	897.91	1793.81	1793.8	0.0089	63	77	30.19	27	GALVEFYAPWCGHCK
				1	1221.66	2441.31	2441.31	0.0041	157	179	31.29	25	IAAVPSNVVVLTADNFDEIVLDK
				1	728.36	1454.7	1454.69	0.0067	258	269	71.14	28	DLEDFVSFINEK
				1	940.93	1879.85	1879.84	0.0078	182	196	35.56	27	DVLVEFYAPWCGHCK
				1	872.5	1742.98	1742.98	0.0054	278	295	94	22	GQLTSTAGIVASLDALVK
				1	814.78	2441.31	2441.31	0.008	157	179	47.92	24	IAAVPSNVVVLTADNFDEIVLDK
				1	411.23	820.44	820.43	0.005	365	371	46.19	27	ADEFVLK
S29	Enolase	8	12	1	1162.53	2323.04	2323.04	0.0073	206	227	103.47	27	YGQDATNVGDEGGFAPNIQENK
				1	755.93	1509.85	1509.84	0.0089	323	336	84.67	23	VQIVGDDLLVTNPK
				1	894.43	1786.85	1786.84	0.0091	246	262	82.99	28	VVIGMDVAASEFYGSDK
				1	775.39	1548.77	1548.77	0.0067	423	437	104.36	28	IEEELGAEAVYAGAK
				1	902.43	1802.84	1802.84	0.005	246	262	47.26	28	VVIGMDVAASEFYGSDK
				1	987.49	1972.96	1972.95	0.01	169	185	68.15	28	LAMQEFMILPVGASCFK
				1	902.43	1802.85	1802.84	0.0055	246	262	57.34	28	VVIGMDVAASEFYGSDK
				1	801.43	1600.85	1600.84	0.0052	354	368	61.91	27	VNQIGSVTESIEAVR
				1	927.46	1852.9	1852.89	0.008	18	35	75.88	28	GNPTVEVDVTTSDGHVAR
				1	775.36	2323.05	2323.04	0.0113	206	227	27.41	27	YGQDATNVGDEGGFAPNIQENK
				1	747.94	1493.87	1493.86	0.0099	67	82	44.15	19	AVSNVNAIIGPALAGK
				1	902.43	1802.85	1802.84	0.0105	246	262	57.8	28	VVIGMDVAASEFYGSDK
S30	ATP synthase alpha/beta family protein	6	9	1	729.43	1456.84	1456.83	0.0052	240	252	56.61	22	TVLIMELINNVAK
				1	467.26	1398.77	1398.76	0.0078	311	323	36.26	26	VGLTGLTVAEHFR
				1	1086.58	2171.15	2171.15	0.0075	196	215	72.48	25	EAPAFVEQATEQQILVTGIK
				1	729.39	2185.15	2185.14	0.0129	354	374	31.16	26	IPSAVGYQPTLATDLGGLQER
				1	587.34	1172.66	1172.66	0.0061	216	225	28.88	26	VVDLLAPYQR
				1	705.41	1408.81	1408.8	0.0056	152	165	56.62	22	VLNTGSPITVPVGR
				1	737.42	1472.83	1472.83	0.0065	240	252	54.38	24	TVLIMELINNVAK
				1	1093.58	2185.15	2185.14	0.0089	354	374	67.07	26	IPSAVGYQPTLATDLGGLQER
				1	737.42	1472.83	1472.83	0.0061	240	252	62.22	24	TVLIMELINNVAK
S31	thioredoxin family protein	6	13	1	1221.66	2441.31	2441.31	0.0045	157	179	55.22	25	IAAVPSNVVVLTADNFDEIVLDK
				1	1221.66	2441.31	2441.31	0.0033	157	179	28.52	25	IAAVPSNVVVLTADNFDEIVLDK
				1	814.78	2441.31	2441.31	0.0059	157	179	54.34	24	IAAVPSNVVVLTADNFDEIVLDK
				1	872.5	1742.98	1742.98	0.0024	278	295	77.5	22	GQLTSTAGIVASLDALVK
				1	872.5	1742.99	1742.98	0.0076	278	295	98.49	22	GQLTSTAGIVASLDALVK
				1	1038.53	2075.05	2075.04	0.0032	205	224	54.66	27	VAAAFTLEDDVVVANLDADK
				1	728.36	1454.7	1454.69	0.0043	258	269	67.68	28	DLEDFVSFINEK
				1	728.36	1454.7	1454.69	0.0074	258	269	63.17	27	DLEDFVSFINEK
				1	582	1742.99	1742.98	0.0095	278	295	66.25	22	GQLTSTAGIVASLDALVK
				1	1038.53	2075.05	2075.04	0.0084	205	224	91.46	27	VAAAFTLEDDVVVANLDADK
				1	789.74	2366.21	2366.2	0.0122	205	226	29.99	27	VAAAFTLEDDVVVANLDADKYK
				1	814.78	2441.31	2441.31	0.0071	157	179	54.41	24	IAAVPSNVVVLTADNFDEIVLDK
				1	411.23	820.44	820.43	0.0051	365	371	43.55	27	ADEFVLK
S32	bZIP protein	1	1	1	421.76	841.51	841.5	0.0036	267	274	32.12	24	VSLAISPR
S33	thiazole biosynthetic enzyme, chloroplast (ARA6) (THI1) (THI4)	2	3	1	709.37	2833.43	2833.42	0.0142	144	167	31.18	27	KPAHIFLDELGIDYDEQDNYVVIK
				1	645.86	1289.7	1289.7	0.0066	65	75	49.86	26	FDPIKESIVSR
				1	945.48	2833.43	2833.42	0.0108	144	167	48.98	27	KPAHIFLDELGIDYDEQDNYVVIK
S34	UDP-glycosyltransferase 73B4	1	1	1	827.5	1652.98	1653.01	-0.0314	175	190	24.78	18	LVTQVLKIGVAVGVEK
S35	Calcium-binding EF-hand family protein	3	3	1	834.39	1666.76	1666.76	0.0061	135	147	53.9	28	EFADLWSCLGQWR
				1	1071.51	2141.01	2141	0.0069	91	109	74.32	28	SGFIDENELQQALSSGYQR
				1	412.24	822.46	822.46	0.0039	110	116	24.47	24	FSLSTIR
S36	malate dehydrogenase	9	14	1	556.34	1110.67	1110.66	0.0062	386	395	38.24	21	ALEALKPELK
				1	629.84	1257.66	1257.66	0.0055	299	310	67.19	28	IQNAGTEVVEAK
				1	419.23	836.45	836.44	0.0058	327	333	37.75	25	FVESSLR
				1	638.89	1275.77	1275.77	0.0055	161	173	45.17	17	GVNVVVIPAGVPR
				1	688.37	1374.72	1374.71	0.0082	180	191	57.91	28	DDLFNINANIVK
				1	638.89	1275.77	1275.77	0.0068	161	173	40.16	17	GVNVVVIPAGVPR
				1	776.13	2325.38	2325.37	0.0114	258	280	23.82	13	LIDVDVPVVGGHAGITILPLLSK
				1	638.89	1275.77	1275.77	0.0075	161	173	51.88	17	GVNVVVIPAGVPR
				1	638.89	1275.77	1275.77	0.0078	161	173	48.83	17	GVNVVVIPAGVPR
				1	734.87	1467.72	1467.71	0.0059	311	326	60.34	28	AGAGSATLSMAYAAAR
				1	587.71	1760.1	1760.09	0.0087	96	114	26.75	13	VAVLGAAGGIGQPLALLIK
				1	881.06	1760.1	1760.09	0.0083	96	114	58.29	13	VAVLGAAGGIGQPLALLIK
				1	638.89	1275.77	1275.77	0.0081	161	173	40.66	17	GVNVVVIPAGVPR
				1	999.97	1997.93	1997.93	0.0076	281	298	55.73	28	TMPSVSFTDEEVGDLTVR
S37	phosphoglycerate kinase	12	16	1	640.66	1918.97	1918.95	0.0139	138	155	44.44	28	LASLADLYVNDAFGSAHR
				1	920.01	1838	1838	0.0076	106	122	47.63	24	MVAEIPEGGVLLLENVR
				1	877.44	1752.87	1752.85	0.0107	317	331	47.39	28	TIIWNGPMGVFEFDK
				1	877.44	1752.86	1752.85	0.007	317	331	35.07	28	TIIWNGPMGVFEFDK
				1	697.8	1393.59	1393.59	0.0072	94	105	27.47	24	MANDCIGEEVEK
				1	619.01	1854	1853.99	0.0114	106	122	31.52	25	MVAEIPEGGVLLLENVR
				1	885.44	1768.86	1768.85	0.0078	317	331	51.44	28	TIIWNGPMGVFEFDK
				1	702.88	1403.74	1403.73	0.0083	179	191	92.25	28	ELDYLVGAVSNPK
				1	543.83	1085.64	1085.63	0.0082	84	93	35.87	23	LSELLGVEVK
				1	494.62	1480.82	1480.81	0.0127	166	178	37.11	23	FLKPSVAGFLMQK
				1	928.01	1854	1853.99	0.0096	106	122	32.86	25	MVAEIPEGGVLLLENVR
				1	542.8	1083.59	1083.58	0.0079	391	401	64.9	26	TLPGVLALDDA
				1	1028.01	2054	2053.99	0.008	24	41	53.91	29	VDLNVPLDDNLNITDDNR
				1	550.84	1099.66	1099.65	0.0082	207	216	40.82	22	IGVIESLLEK
				1	787.43	1572.84	1572.84	0.0076	350	366	73.46	27	GVTTIIGGGDSVAAVEK
				1	770.46	1538.9	1538.89	0.0071	262	276	32.95	20	GVSLLLPTDVVIADK
S38	Leucine-rich repeat protein kinase family protein	1	1	1	398.24	794.47	794.47	0.001	488	493	27.07	21	LKMYLK
S39	S-adenosylmethionine synthetase 2	5	7	1	655.33	1962.97	1962.96	0.007	254	273	48.12	29	IIIDTYGGWGAHGGGAFSGK
				1	844.93	1687.85	1687.85	0.0074	374	387	42.23	28	DDPDFTWEVVKPLK
				1	735.87	1469.73	1469.73	0.0074	48	60	57.04	27	TNMVMVFGEITTK
				1	663.09	2648.34	2648.33	0.0092	188	211	38.86	27	VHTVLISTQHDETVTNDEIAADLK
				1	735.87	1469.73	1469.73	0.0077	48	60	76.21	28	TNMVMVFGEITTK
				1	490.24	978.47	978.47	0.0071	365	373	34.54	28	TAAYGHFGR
				1	735.87	1469.73	1469.73	0.003	48	60	74.23	28	TNMVMVFGEITTK
S40	methionine sulfoxide reductase B 2	3	5	1	1107.51	2213.01	2213	0.0076	65	84	47.15	27	FDSGCGWPAFYEGLPGAINR
				1	530.79	1059.57	1059.57	0.0029	17	25	36.16	28	AILSPEQFR
				1	1108	2213.99	2213.98	0.0087	65	84	30.87	26	FDSGCGWPAFYEGLPGAINR
				1	481.24	960.46	960.46	0.0053	130	139	45.19	28	FIPGDAPASS
				1	530.8	1059.58	1059.57	0.0072	17	25	30	27	AILSPEQFR
S41	phospholipase D P2	1	1	1	437.76	873.5	873.5	-0.0021	884	891	29.53	29	LSMLLGPK
S42	nucleoside diphosphate kinase 2	5	17	1	834.45	1666.89	1666.89	0.003	169	184	56.42	25	LIGSTDPLQAEPGTIR
				1	1051.49	2100.97	2100.97	0.0038	215	231	54.55	27	EGELCQWTPAQAQWLRE
				1	879.45	2635.32	2635.31	0.0076	143	167	33.28	27	LIEYITSGPVVCMAWEGAGVVASAR
				1	834.45	1666.89	1666.89	0.0021	169	184	60.6	26	LIGSTDPLQAEPGTIR
				1	884.78	2651.32	2651.31	0.0119	143	167	37.07	27	LIEYITSGPVVCMAWEGAGVVASAR
				1	834.45	1666.89	1666.89	0.0023	169	184	56	25	LIGSTDPLQAEPGTIR
				1	1051.5	2100.98	2100.97	0.0082	215	231	32.63	28	EGELCQWTPAQAQWLRE
				1	834.45	1666.89	1666.89	0.0001	169	184	55.81	26	LIGSTDPLQAEPGTIR
				1	834.45	1666.89	1666.89	0.0055	169	184	57.84	26	LIGSTDPLQAEPGTIR
				1	834.45	1666.89	1666.89	0.003	169	184	44.14	25	LIGSTDPLQAEPGTIR
				1	834.45	1666.89	1666.89	0.0009	169	184	44.37	26	LIGSTDPLQAEPGTIR
				1	458.75	915.48	915.48	0.0048	185	193	52.86	29	GDLAVQTGR
				1	834.45	1666.89	1666.89	0.0028	169	184	61.06	25	LIGSTDPLQAEPGTIR
				1	834.45	1666.89	1666.89	0.0058	169	184	49.2	25	LIGSTDPLQAEPGTIR
				1	834.45	1666.89	1666.89	0.0059	169	184	47.06	25	LIGSTDPLQAEPGTIR
				1	834.45	1666.89	1666.89	0.0033	169	184	28.18	26	LIGSTDPLQAEPGTIR
				1	898.5	1794.99	1794.98	0.0044	168	184	73.97	24	KLIGSTDPLQAEPGTIR
S43	monodehydroascorbate reductase 1	4	4	1	582.36	1162.7	1162.7	0.0034	104	114	20.92	17	TLLSATGLIFK
				1	564.77	1127.52	1127.51	0.0067	277	286	39.55	25	GGIETDDFFK
				1	727.4	1452.78	1452.77	0.0048	8	22	37.37	26	YVILGGGVSAGYAAR
				1	872.92	1743.82	1743.81	0.0062	337	350	40.92	27	TVTGYDYLPYFYSR
S44	NAC domain containing protein 50	1	1	1	584.33	1166.64	1166.62	0.0214	242	251	24.62	24	EPLNINELPK
S45	Mog1/PsbP/DUF1795-like photosystem II reaction center PsbP family protein	1	1	1	563.87	1125.73	1125.73	0.0057	147	156	30	13	LFVIVAPVLR
S46	NmrA-like negative transcriptional regulator family protein	1	1	1	523.29	1044.57	1044.56	0.0063	177	186	30.7	28	VVIFGDGNPK
S47	calreticulin 3	17	26	1	726.33	2175.97	2175.96	0.0088	120	139	52.56	26	FGGDAPYSLMFGPDICGTQK
				1	637.35	1909.03	1909.02	0.0089	141	156	35.56	25	HLHVILSYQGQNYPIK
				1	398.18	794.34	794.33	0.0041	25	30	30.76	23	FDDGWR
				1	878.45	2632.34	2632.33	0.0076	290	311	75.02	27	IPYIDNPEFEDDPDLYVLKPIK
				1	569.24	1704.71	1704.7	0.0099	402	414	50.97	24	RHDYLDDDYHDEL
				1	915.71	3658.8	3658.8	0.0067	158	187	31.58	26	ELECETDKLTHFYTFILRPDASYSILIDNR
				1	578.31	1154.6	1154.59	0.007	340	349	48.96	26	QVVEEVLSNR
				1	769.03	2304.06	2304.06	0.0086	119	139	38.68	27	KFGGDAPYSLMFGPDICGTQK
				1	1089.48	2176.95	2176.94	0.0065	120	139	44.53	26	FGGDAPYSLMFGPDICGTQK
				1	690.33	2067.96	2067.95	0.0097	248	264	69.83	28	KPDNWDEDEDGLWKPPK
				1	993.47	1984.92	1984.91	0.0073	322	339	38.23	27	AGSVYDNILICDDPAYAK
				1	578.31	1154.6	1154.59	0.0059	340	349	45.65	26	QVVEEVLSNR
				1	586.82	1171.63	1171.62	0.0068	340	349	47.17	27	QVVEEVLSNR
				1	884.9	1767.79	1767.78	0.008	190	204	54.59	26	DSGSMYTDWDILPPR
				1	539.82	1077.62	1077.62	0.0066	88	96	51.65	23	TLVVQYSIR
				1	719.34	1436.67	1436.67	0.0054	350	361	44.32	28	EIEKEGFEEAEK
				1	884.9	1767.78	1767.78	0.0066	190	204	36.62	26	DSGSMYTDWDILPPR
				1	726.33	2175.97	2175.96	0.0086	120	139	36.44	26	FGGDAPYSLMFGPDICGTQK
				1	1088.99	2175.97	2175.96	0.0071	120	139	51.15	26	FGGDAPYSLMFGPDICGTQK
				1	775.31	1548.61	1548.6	0.0063	403	414	30.96	19	HDYLDDDYHDEL
				1	467.25	932.48	932.48	0.0051	33	39	35.52	29	WVISDWK
				1	992.97	1983.93	1983.92	0.0061	322	339	63.83	28	AGSVYDNILICDDPAYAK
				1	610.84	1219.67	1219.66	0.0062	312	321	50.29	26	YVGIEVWQVK
				1	876.9	1751.79	1751.78	0.0046	190	204	28.17	27	DSGSMYTDWDILPPR
				1	885.8	2654.39	2654.39	0.0068	166	187	36.77	25	LTHFYTFILRPDASYSILIDNR
				1	1080.99	2159.97	2159.97	0.0069	120	139	51.25	26	FGGDAPYSLMFGPDICGTQK
S48	serine hydroxymethyltransferase 3	15	44	1	871.92	1741.82	1741.81	0.0079	231	245	68.8	28	LDESTGLVNYDMLEK
				1	425.72	849.43	849.42	0.0042	130	137	30.32	28	YSEGLPGK
				1	408.21	814.41	814.4	0.001	321	327	34.78	26	GGMIFFK
				1	400.22	798.42	798.41	0.0057	321	327	41.34	26	GGMIFFK
				1	826.89	1651.76	1651.76	0.0071	217	230	35.85	28	VSGTSIYFESMPYR
				1	818.89	1635.77	1635.76	0.0097	217	230	45.96	28	VSGTSIYFESMPYR
				1	411.24	820.47	820.47	0.0044	390	396	45.38	23	LVELGYK
				1	617.84	1233.67	1233.66	0.0058	424	434	69.66	27	ILDMASITLNK
				1	871.92	1741.82	1741.81	0.0085	231	245	32	28	LDESTGLVNYDMLEK
				1	902.43	2704.27	2704.26	0.0102	492	514	35.25	27	LQDFMNFVTSPNFSLMNNVADLR
				1	871.92	1741.82	1741.81	0.0076	231	245	45.78	28	LDESTGLVNYDMLEK
				1	467.25	932.48	932.47	0.0034	451	459	34.08	29	IGSPAMTTR
				1	871.91	1741.81	1741.81	0.0065	231	245	58.47	28	LDESTGLVNYDMLEK
				1	826.89	1651.76	1651.76	0.0043	217	230	70.01	28	VSGTSIYFESMPYR
				1	603.31	1204.62	1204.61	0.0064	157	167	40.9	28	ALAAFNLDENK
				1	698.34	1394.66	1394.65	0.0056	117	129	68.32	28	AVMEAVGSCLTNK
				1	618.33	1234.65	1234.65	0.007	424	434	49.12	28	ILDMASITLNK
				1	408.21	814.41	814.4	0.0012	321	327	36.48	25	GGMIFFK
				1	826.89	1651.76	1651.76	0.0079	217	230	53.75	28	VSGTSIYFESMPYR
				1	698.99	2093.94	2093.93	0.0142	139	155	51.15	26	YYGGNEYIDELETLCQK
				1	871.91	1741.81	1741.81	0.0037	231	245	67.62	28	LDESTGLVNYDMLEK
				1	435.27	868.52	868.51	0.0044	442	450	27.04	22	SALVPGGIR
				1	792.94	1583.87	1583.87	0.0064	515	529	37.98	25	GRVEALTTQFPIPGV
				1	408.21	814.41	814.4	0.0012	321	327	38.72	25	GGMIFFK
				1	826.89	1651.76	1651.76	0.0055	217	230	57.01	28	VSGTSIYFESMPYR
				1	871.91	1741.81	1741.81	0.0069	231	245	41.8	28	LDESTGLVNYDMLEK
				1	733.88	1465.75	1465.74	0.008	104	116	71.7	28	SLELIASENFTSR
				1	733.88	1465.75	1465.74	0.0095	104	116	42.55	28	SLELIASENFTSR
				1	400.21	798.41	798.41	0.0049	321	327	45.66	26	GGMIFFK
				1	662.82	1323.62	1323.61	0.0041	304	314	34.02	28	YCDVVTTTTHK
				1	871.91	1741.81	1741.81	0.0034	231	245	29.57	28	LDESTGLVNYDMLEK
				1	400.21	798.41	798.41	0.0049	321	327	38.74	26	GGMIFFK
				1	603.32	1204.62	1204.61	0.0067	157	167	29.82	28	ALAAFNLDENK
				1	871.91	1741.82	1741.81	0.0073	231	245	56.62	28	LDESTGLVNYDMLEK
				1	826.89	1651.76	1651.76	0.0067	217	230	73.12	28	VSGTSIYFESMPYR
				1	863.92	1725.82	1725.81	0.0078	231	245	99.45	28	LDESTGLVNYDMLEK
				1	1047.97	2093.93	2093.93	0.0076	139	155	68.14	26	YYGGNEYIDELETLCQK
				1	408.21	814.41	814.4	0.0052	321	327	42.98	25	GGMIFFK
				1	603.31	1204.61	1204.61	0.0033	157	167	65.78	29	ALAAFNLDENK
				1	1048.47	2094.92	2094.91	0.0074	139	155	97.21	25	YYGGNEYIDELETLCQK
				1	871.91	1741.81	1741.81	0.0045	231	245	54.28	28	LDESTGLVNYDMLEK
				1	871.91	1741.81	1741.81	0.0032	231	245	59.37	28	LDESTGLVNYDMLEK
				1	603.31	1204.61	1204.61	0.0031	157	167	38.22	29	ALAAFNLDENK
				1	690.34	1378.66	1378.66	0.0053	117	129	68.47	28	AVMEAVGSCLTNK
S49	ubiquitin-associated (UBA)/TS-N domain-containing protein	10	16	1	749.87	1497.72	1497.72	0.004	366	378	51.73	28	GGLEFLELCGFEK
				1	618.31	1234.61	1234.6	0.0069	120	130	38.52	29	ELEAMGFPVAR
				1	554.78	1107.54	1107.53	0.0053	352	360	65.61	28	LSNQTFQDR
				1	618.31	1234.61	1234.6	0.0053	120	130	29.93	29	ELEAMGFPVAR
				1	769.94	1537.86	1537.85	0.0055	327	340	54.92	23	AFQTLLTYIGNVAK
				1	511.23	1020.45	1020.45	0.0064	8	16	45.38	26	CGDCGALLR
				1	565.33	1128.64	1128.63	0.0059	293	302	33.16	26	SMLPIRPATK
				1	618.31	1234.61	1234.6	0.0058	120	130	32.84	29	ELEAMGFPVAR
				1	639.35	1276.69	1276.68	0.0049	379	389	36.91	27	IEGGEFLFLPR
				1	770.43	1538.84	1538.83	0.0047	327	340	57.13	24	AFQTLLTYIGNVAK
				1	639.35	1276.69	1276.68	0.0037	379	389	41.98	27	IEGGEFLFLPR
				1	990.09	2967.26	2967.25	0.0144	88	115	33.76	23	ATADSGEAIDVDMSGSQPEEMVEPEVDK
				1	619.84	1237.66	1237.66	0.007	271	282	27.27	26	LGLPPEDPATTK
				1	502.27	1002.53	1002.52	0.0061	179	187	39.99	29	SSLTPEEIK
				1	618.31	1234.61	1234.6	0.0063	120	130	31.01	29	ELEAMGFPVAR
				1	639.35	1276.69	1276.68	0.0041	379	389	43.89	27	IEGGEFLFLPR
S50	HSP20-like chaperones superfamily protein	6	12	1	548.33	1094.65	1094.64	0.0051	212	221	46.72	20	NGVLNIVIPR
				1	548.33	1094.65	1094.64	0.0061	212	221	52.2	20	NGVLNIVIPR
				1	424.73	847.45	847.44	0.0057	145	152	32.1	29	YDVPGLGK
				1	548.33	1094.65	1094.64	0.0068	212	221	36.16	20	NGVLNIVIPR
				1	1021.17	3060.5	3060.5	0.002	91	118	29.19	27	NNDIPVLAEFFPSGLGNALMQATENINR
				1	891.95	1781.89	1781.88	0.0081	119	133	46.53	28	IFENLNFTPSQLMGR
				1	883.95	1765.89	1765.88	0.0063	119	133	35.58	28	IFENLNFTPSQLMGR
				1	403.91	1208.72	1208.71	0.0057	157	167	24.32	20	ITIHDGVLTIK
				1	605.37	1208.72	1208.71	0.0045	157	167	22.48	20	ITIHDGVLTIK
				1	548.33	1094.65	1094.64	0.0054	212	221	49.12	20	NGVLNIVIPR
				1	889.42	1776.83	1776.82	0.0055	187	202	69.59	28	SYGYYNTSLALPDDAK
				1	547.84	1093.67	1093.66	0.0063	212	221	52.99	19	NGVLNIVIPR
S51	RNA-binding (RRM/RBD/RNP motifs) family protein	1	1	1	875.47	1748.92	1748.91	0.0069	8	23	41.4	27	LFIGGIAWDTTEGTLR
S52	regulatory component of ABA receptor 1	6	17	1	426.26	1275.75	1275.75	0.0059	38	48	20.51	20	APVHLVWSLVR
				1	426.26	1275.75	1275.75	0.006	38	48	41.04	20	APVHLVWSLVR
				1	818.95	1635.88	1635.87	0.006	92	105	49.29	26	LELLDDEEHILGIK
				1	505.58	1513.73	1513.72	0.0082	150	161	45.91	28	DETCYFVQALIR
				1	546.3	1635.88	1635.87	0.0077	92	105	34.19	25	LELLDDEEHILGIK
				1	673.84	1345.67	1345.67	0.004	63	75	57.9	29	CVVNGDLGIGSVR
				1	438.73	875.44	875.43	0.004	166	173	51.28	29	SLADVSER
				1	757.87	1513.73	1513.72	0.0069	150	161	59.3	28	DETCYFVQALIR
				1	546.3	1635.88	1635.87	0.0073	92	105	26.23	26	LELLDDEEHILGIK
				1	575.28	1148.55	1148.55	0.005	25	34	39.63	28	ENQCTSALVK
				1	673.35	1344.69	1344.68	0.0062	63	75	73.77	29	CVVNGDLGIGSVR
				1	426.26	1275.75	1275.75	0.0061	38	48	31.93	20	APVHLVWSLVR
				1	546.3	1635.88	1635.87	0.0095	92	105	28.02	25	LELLDDEEHILGIK
				1	546.3	1635.88	1635.87	0.006	92	105	35.89	26	LELLDDEEHILGIK
				1	638.88	1275.75	1275.75	0.0059	38	48	40.88	20	APVHLVWSLVR
				1	818.95	1635.88	1635.87	0.006	92	105	80.32	26	LELLDDEEHILGIK
				1	758.36	1514.71	1514.71	0.0051	150	161	43.11	27	DETCYFVQALIR
S53	xyloglucan endotransglucosylase/hydrolase 16	1	1	1	849.4	1696.79	1696.78	0.0075	186	199	66.56	28	IYSSLWNADDWATR
S54	chorismate synthase, putative / 5-enolpyruvylshikimate-3-phosphate phospholyase, putative	1	1	1	809.4	1616.78	1616.77	0.0062	86	99	81	28	IPLSEADMQVDLDR
S55	catalase 2	3	6	1	763.42	1524.83	1524.82	0.0088	38	50	31.28	25	GPILLEDYHLVEK
				1	762.44	1522.86	1522.85	0.0085	356	369	59.28	22	LGPNYLQLPVNAPK
				1	763.42	1524.83	1524.82	0.0075	38	50	51.91	25	GPILLEDYHLVEK
				1	985.99	1969.97	1969.97	0.0034	130	146	59.5	28	EGNFDLVGNNFPVFFVR
				1	509.28	1524.83	1524.82	0.0092	38	50	25.77	25	GPILLEDYHLVEK
				1	762.44	1522.86	1522.85	0.0073	356	369	33.01	22	LGPNYLQLPVNAPK
S56	hydroxyproline-rich glycoprotein family protein	5	43	1	558.28	1114.54	1114.54	0.0036	291	300	42.54	27	LNVDAFHGDK
				1	558.28	1114.55	1114.54	0.0058	291	300	49.5	27	LNVDAFHGDK
				1	1082.56	3244.65	3244.64	0.0055	246	274	45.38	26	HSIGATHPVQLIPYNPDVLDESVLWTESK
				1	558.28	1114.54	1114.54	0.0038	291	300	33.86	27	LNVDAFHGDK
				1	574.31	1146.61	1146.6	0.0036	187	196	38.03	28	AEPNFSLTIR
				1	558.28	1114.55	1114.54	0.0059	291	300	31.32	27	LNVDAFHGDK
				1	558.28	1114.55	1114.54	0.0056	291	300	30.08	27	LNVDAFHGDK
				1	1082.56	3244.65	3244.64	0.0113	246	274	40.58	26	HSIGATHPVQLIPYNPDVLDESVLWTESK
				1	574.31	1146.61	1146.6	0.0059	187	196	56.38	28	AEPNFSLTIR
				1	763.35	1524.7	1524.69	0.0035	226	238	34.13	27	DEEGFPCFALVNK
				1	574.31	1146.61	1146.6	0.007	187	196	30.35	28	AEPNFSLTIR
				1	763.36	1524.7	1524.69	0.0074	226	238	77.49	27	DEEGFPCFALVNK
				1	558.28	1114.55	1114.54	0.0072	291	300	33.82	27	LNVDAFHGDK
				1	574.31	1146.61	1146.6	0.0073	187	196	32.58	28	AEPNFSLTIR
				1	372.52	1114.55	1114.54	0.0053	291	300	32.56	27	LNVDAFHGDK
				1	372.52	1114.55	1114.54	0.0058	291	300	33.63	27	LNVDAFHGDK
				1	574.31	1146.61	1146.6	0.0076	187	196	47.95	28	AEPNFSLTIR
				1	558.28	1114.55	1114.54	0.0051	291	300	38.9	27	LNVDAFHGDK
				1	558.28	1114.55	1114.54	0.007	291	300	30.64	27	LNVDAFHGDK
				1	763.36	1524.7	1524.69	0.0075	226	238	44.7	27	DEEGFPCFALVNK
				1	584.96	1751.87	1751.86	0.0114	224	238	43.81	28	VKDEEGFPCFALVNK
				1	558.28	1114.54	1114.54	0.004	291	300	55.96	27	LNVDAFHGDK
				1	558.28	1114.55	1114.54	0.0054	291	300	35.94	27	LNVDAFHGDK
				1	763.36	1524.7	1524.69	0.0043	226	238	34.22	27	DEEGFPCFALVNK
				1	558.28	1114.55	1114.54	0.0078	291	300	30.2	27	LNVDAFHGDK
				1	574.31	1146.61	1146.6	0.0074	187	196	55.1	28	AEPNFSLTIR
				1	763.36	1524.7	1524.69	0.0072	226	238	50.85	27	DEEGFPCFALVNK
				1	763.35	1524.7	1524.69	0.0032	226	238	80.27	27	DEEGFPCFALVNK
				1	876.94	1751.86	1751.86	0.0083	224	238	50.17	28	VKDEEGFPCFALVNK
				1	558.28	1114.55	1114.54	0.0067	291	300	30.69	27	LNVDAFHGDK
				1	558.28	1114.54	1114.54	0.0037	291	300	42.85	27	LNVDAFHGDK
				1	509.24	1524.7	1524.69	0.0109	226	238	40.73	27	DEEGFPCFALVNK
				1	763.36	1524.7	1524.69	0.0074	226	238	28	27	DEEGFPCFALVNK
				1	812.17	3244.66	3244.64	0.0177	246	274	37.86	26	HSIGATHPVQLIPYNPDVLDESVLWTESK
				1	574.31	1146.61	1146.6	0.008	187	196	54.66	28	AEPNFSLTIR
				1	584.96	1751.86	1751.86	0.0063	224	238	33.49	28	VKDEEGFPCFALVNK
				1	876.94	1751.86	1751.86	0.0081	224	238	75.19	28	VKDEEGFPCFALVNK
				1	558.28	1114.54	1114.54	0.0036	291	300	45.01	27	LNVDAFHGDK
				1	812.17	3244.65	3244.64	0.005	246	274	27.23	26	HSIGATHPVQLIPYNPDVLDESVLWTESK
				1	558.28	1114.55	1114.54	0.0058	291	300	55.39	27	LNVDAFHGDK
				1	509.24	1524.7	1524.69	0.0097	226	238	45.43	27	DEEGFPCFALVNK
				1	574.31	1146.61	1146.6	0.0079	187	196	35.61	28	AEPNFSLTIR
				1	584.96	1751.87	1751.86	0.0118	224	238	41.07	28	VKDEEGFPCFALVNK
S57	Plant invertase/pectin methylesterase inhibitor superfamily	1	1	1	465.73	929.45	929.45	-0.0042	1	8	30.93	26	MSSFITTK
S58	10-formyltetrahydrofolate synthetase	14	23	1	600.34	1198.66	1198.66	0.0062	244	254	35.65	26	KITIGQGPEEK
				1	597.84	1193.67	1193.67	0.0038	516	525	34.31	23	FLYPLDVSIK
				1	697.7	2090.07	2090.07	0.0048	359	380	55.45	27	LVGPGGFVVTEAGFGADIGAEK
				1	643.84	1285.67	1285.67	0.0043	222	232	46.94	28	LDIDPASITWR
				1	891.46	1780.91	1780.9	0.0088	87	103	84.64	27	STTTVGLCQALGAFLDK
				1	928.97	1855.92	1855.91	0.0033	448	465	70.16	28	AYGANVVVAVNMFATDSK
				1	1083.24	3246.69	3246.69	0.0019	55	86	38.76	25	VLLSVLDELEGSADGYYVVVGGITPTPLGEGK
				1	672.03	2013.06	2013.05	0.0106	297	317	30.74	26	AGDPITADDLGVGGALTVLMK
				1	619.65	1855.92	1855.91	0.004	448	465	43.16	28	AYGANVVVAVNMFATDSK
				1	571.34	1140.67	1140.67	0.0067	580	590	38.52	23	GAPTGFILPIR
				1	1046.04	2090.07	2090.07	0.0029	359	380	79.43	27	LVGPGGFVVTEAGFGADIGAEK
				1	677.36	2029.05	2029.04	0.0106	297	317	40.62	27	AGDPITADDLGVGGALTVLMK
				1	1046.05	2090.08	2090.07	0.0098	359	380	72.52	27	LVGPGGFVVTEAGFGADIGAEK
				1	549.82	1097.63	1097.62	0.0077	495	505	69.22	24	GAVDLGIAVQR
				1	928.97	1855.93	1855.91	0.0141	448	465	49.01	28	AYGANVVVAVNMFATDSK
				1	697.7	2090.08	2090.07	0.0118	359	380	38.15	27	LVGPGGFVVTEAGFGADIGAEK
				1	803.35	1604.69	1604.68	0.0067	534	548	79.15	24	SYGASGVEYSEEAEK
				1	1007.54	2013.06	2013.05	0.0106	297	317	63.37	26	AGDPITADDLGVGGALTVLMK
				1	509.25	1016.48	1016.47	0.0062	189	196	27.31	27	SFSNIMFR
				1	925.13	2772.36	2772.36	0.0055	259	284	30.5	28	ETGFDISVASEIMAVLALTTSLADMR
				1	936.97	1871.92	1871.91	0.0102	448	465	38.21	28	AYGANVVVAVNMFATDSK
				1	580.3	1158.58	1158.57	0.0055	506	515	28.36	28	ACENVTQPLK
				1	619.65	1855.92	1855.91	0.0107	448	465	44.07	28	AYGANVVVAVNMFATDSK
S59	photosystem II subunit P-1	4	4	1	786.88	1571.74	1571.74	0.0076	146	159	45.51	28	SITDYGSPEEFLSK
				1	1134.54	2267.07	2267.06	0.0079	125	144	69.81	28	YEDNFDPNSNVSVIITPTDK
				1	794.87	1587.73	1587.72	0.0086	90	103	29.05	27	TNTDFLPYNGDGFK
				1	404.24	806.46	806.45	0.0054	160	166	25.78	25	VDYLLGK
S60	10-formyltetrahydrofolate synthetase	4	5	1	549.82	1097.63	1097.62	0.0076	495	505	33.24	24	GAVDLGIAVQR
				1	928.97	1855.92	1855.91	0.0074	448	465	86.4	28	AYGANVVVAVNMFATDSK
				1	697.7	2090.08	2090.07	0.0101	359	380	34.94	27	LVGPGGFVVTEAGFGADIGAEK
				1	1046.05	2090.08	2090.07	0.0076	359	380	39.77	27	LVGPGGFVVTEAGFGADIGAEK
				1	643.84	1285.67	1285.67	0.0053	222	232	37.64	28	LDIDPASITWR
S61	ascorbate peroxidase 4	13	26	1	647.33	1292.64	1292.64	0.0048	142	152	30.22	29	FSSEISRPENK
				1	476.26	950.5	950.5	0.0032	259	267	39.73	28	FSAIGFGPR
				1	607.77	1213.53	1213.52	0.0049	233	243	26.3	24	TDAQEPDPEGR
				1	490.28	978.55	978.55	0.0039	193	201	47.35	25	TTFLASAIR
				1	826.43	2476.26	2476.25	0.0109	268	291	41.31	27	QLAVMSAFLGPDQAATEALLATDK
				1	682.35	1362.68	1362.67	0.0057	153	165	45.46	28	GLSAAMNLLEEAK
				1	973.99	1945.97	1945.96	0.0101	212	228	57.4	29	LLYTAYGSNGQWGLFEK
				1	476.26	950.5	950.5	0.0035	259	267	36.86	28	FSAIGFGPR
				1	597.82	1193.63	1193.62	0.0085	257	267	51.84	27	DKFSAIGFGPR
				1	646.01	1935.02	1935.01	0.007	174	192	58.13	26	GGPISFADLIQYAAQSAVK
				1	681.85	1361.69	1361.69	0.0049	153	165	44.17	28	GLSAAMNLLEEAK
				1	469.75	937.48	937.48	0.006	92	99	27.39	26	SEFISNIK
				1	1087.55	2173.08	2173.07	0.0064	323	341	66.89	28	LSSLGQQINYEAYTYPAQK
				1	1088.04	2174.06	2174.05	0.0053	323	341	38.74	28	LSSLGQQINYEAYTYPAQK
				1	725.37	2173.08	2173.07	0.0086	323	341	42.13	28	LSSLGQQINYEAYTYPAQK
				1	469.26	936.5	936.49	0.0062	92	99	40.95	27	SEFISNIK
				1	1045.52	2089.02	2089.01	0.0086	305	322	75.61	28	ETVSQTDYEVDLITTFTK
				1	681.85	1361.69	1361.69	0.0052	153	165	49.25	28	GLSAAMNLLEEAK
				1	820.75	2459.24	2459.23	0.0106	268	291	38.24	28	QLAVMSAFLGPDQAATEALLATDK
				1	974.48	1946.95	1946.94	0.0085	212	228	33.35	29	LLYTAYGSNGQWGLFEK
				1	681.85	1361.69	1361.69	0.0044	153	165	47.26	28	GLSAAMNLLEEAK
				1	1196.11	2390.21	2390.2	0.0052	108	129	47.32	28	GNPDLIPSLLTLALNDAMTYDK
				1	1046.01	2090	2089.99	0.0036	305	322	33.51	28	ETVSQTDYEVDLITTFTK
				1	969.01	1936	1935.99	0.0029	174	192	52.04	28	GGPISFADLIQYAAQSAVK
				1	490.28	978.55	978.55	0.0038	193	201	33.11	25	TTFLASAIR
				1	968.51	1935.01	1935.01	0.0045	174	192	41.39	26	GGPISFADLIQYAAQSAVK
S62	xyloglucan endotransglucosylase/hydrolase 24	1	1	1	564.77	1127.53	1127.51	0.0157	242	251	29.75	26	QNSQANEKPK
S63	isocitrate dehydrogenase 1	3	3	1	597.34	1192.66	1192.66	0.0064	130	139	34.11	24	HQNVDIVVIR
				1	577.83	1153.65	1153.65	0.0073	73	82	51.32	24	VPQQVLDSIR
				1	736.85	1471.68	1471.68	0.0054	175	185	58.41	27	YAFEYAYLNYR
S64	catalase 2	3	3	1	763.42	1524.83	1524.82	0.0066	38	50	40.78	25	GPILLEDYHLVEK
				1	635.78	1269.55	1269.55	0.0033	387	396	41.31	25	DEEIDYFPSR
				1	762.44	1522.86	1522.85	0.006	356	369	51.12	22	LGPNYLQLPVNAPK
S65	AAA-type ATPase family protein	9	13	1	965.05	1928.08	1928.07	0.0049	271	288	67.41	22	VLVLAATNTPYALDQAIR
				1	1081.53	2161.05	2161.04	0.006	185	205	62.53	28	AVATEADSTFFSISSSDLVSK
				1	643.7	1928.08	1928.07	0.0081	271	288	41.64	21	VLVLAATNTPYALDQAIR
				1	811.9	1621.79	1621.79	0.0072	28	40	36.23	28	AFPLYMNALEYFK
				1	654.9	1307.79	1307.78	0.0047	143	154	44.76	18	QALQEAVILPVK
				1	604.97	1811.89	1811.88	0.0083	255	270	31.59	28	TELLVQMQGVGHNDQK
				1	681.91	1361.8	1361.79	0.0058	391	403	23.51	19	GLAEQILPPPISK
				1	575.77	1149.52	1149.52	0.0051	355	363	42.53	27	TQDAMFFFK
				1	721.36	2161.05	2161.04	0.0081	185	205	40.32	28	AVATEADSTFFSISSSDLVSK
				1	681.91	1361.8	1361.79	0.0051	391	403	28.73	20	GLAEQILPPPISK
				1	743.35	1484.69	1484.68	0.0072	332	345	93.83	27	TEGFSGSDISVCVK
				1	486.26	970.5	970.49	0.0053	155	162	36.5	25	FPQFFTGK
				1	646.39	1290.76	1290.75	0.0057	143	154	36.2	19	QALQEAVILPVK
S66	ADP/ATP carrier 2	3	3	1	604.83	1207.65	1207.64	0.0069	330	340	39.32	25	SSLDAFSQILK
				1	459.3	916.58	916.57	0.0054	371	378	30.46	17	LQLIVFGK
				1	529.79	1057.56	1057.56	0.0062	142	150	43.97	28	DEGIVALWR
